# Supplementary material for: Successfully controlling intrusive memories is harder when control must be sustained
Source: Memory. Author manuscript; Available in PMC 2019 Jul 8. (PMC6614038; doi:10.1080/09658211.2017.1282518)
Supplement: Table A1 [file EMS83499-supplement-Table_A1.csv]

Group	Cue	Target	Independent probe
1	Gelei (Jelly)	Ruw (Crude)	Grof (Coarse)
	Jurk (Dress)	Vaandel (Banner)	Vlag (Flag)
	Vork (Fork)	Paard (Horse)	Ruiter (Horseman)
	Molen (Mill)	Vin (Fin)	Vis (Fish)
	Zuilen (Columns)	Viool (Violin)	Snaar (Snare)
	Azië (Asia)	Rivier (River)	Stroom (Stream)
	Sproet (Freckle)	Boodschap (Message)	SMS (Text message)
	Koning (King)	Heuvel (Hill)	Berg (Mountain)
	Hooi (Hay)	Perron (Platform)	Trein (Train)
	Gordijn (Curtain)	Poster (Poster)	Muur (Wall)
	Radio (Radio)	Sneeuw (Snow)	Winter (Winter)
	Stoel (Chair)	Vuur (Fire)	Vlam (Flame)
2	Spook (Ghost)	Neef (Nephew)	Tante (Aunt)
	Bont (Fur)	Fornuis (Stove)	Koken (To cook)
	Helm (Helmet)	Cassette (Cassette)	Video (Video)
	Standbeeld (Statue)	Verf (Paint)	Kwast (Brush)
	Kin (Chin)	Gras (Gras)	Tuin (Garden)
	Vat (Barrel)	Non (Nun)	Klooster (Cloister)
	Tomaat (Tomato)	Vest (Vest)	Knopen (Buttons)
	Uur (Hour)	Cent (Cent)	Munt (Coin)
	Blouse (Blouse)	Zwaard (Sword)	Ridder (Knight)
	Smaragd (Emerald)	Ballet (Ballet)	Dans (Dance)
	Museum (Museum)	Kluis (Safe)	Code (Code)
	Korst (Crust)	Leraar (Teacher)	Leerling (Pupil)
3	Bezem (Broom)	Pop (Doll)	Speelgoed (Toys)
	Kaak (Jaw)	Noord (North)	Zuid (South)
	Tolk (Interpreter)	Cirkel (Circle)	Kring (Circle)
	Nonchalant (Nonchalant)	Boek (Book)	Lezen (To read)
	Raam (Window)	Maag (Stomach)	Orgaan (Organ)
	Uil (Owl)	Kantoor (Office)	Bureau (Desk)
	Patent (Patent)	Ei (Egg)	Dooier (Yolk)
	Krant (Newspaper)	Planeet (Planet)	Aarde (Earth)
	Clown (Clown)	Lens (Lens)	Bril (Glasses)
	Gewoonte (Habit)	Toren (Tower)	Kerk (Church)
	Gang (Corridor)	Ketel (Kettle)	Stoom (Steam)
	Machine (Machine)	Deugd (Virtue)	Geduld (Patience)
4	Strik (Bow)	Laars (Boot)	Schoen (Shoe)
	Dorp (Village)	Olijf (Olive)	Olie (Oil)
	Hoek (Corner)	Zalf (Ointment)	Tube (Tube)
	Spieren (Muscles)	Dwerg (Dwarf)	Klein (Small)
	Dun (Thin)	Meter (Meter)	Lengtemaat (Measure of Length)
	Item (Item)	Slapen (To sleep)	Droom (Dream)
	Vlecht (Braid)	Valk (Falcon)	Roofvogel (Bird of prey)
	Kwart (Quart)	Arm (Arm)	Elleboog (Elbow)
	Nederig (Humble)	Lamp (Lamp)	Licht (Light)
	Voetbal (Soccer)	Tiener (Teenager)	Jong (Young)
	Stad (City)	Fluit (Flute)	Orkest (Orchestra)
	Walnoot (Wallnut)	Blauw (Blue)	Kleur (Colour)
5	Ivoor (Ivory)	Gedicht (Poem)	Rijm (Rhyme)
	Room (Cream)	Citroen (Lemon)	Zuur (Sour)
	Laan (Lane)	Kast (Cabinet)	Lade (Drawer)
	Hardloper (Runner)	Nacht (Night)	Donker (Dark)
	Rum (Rum)	Reparatie (Repair)	Garage (Garage)
	Hek (Fence)	Mos (Moss)	Bos (Forest)
	Sprong (Leap)	Huis (House)	Baksteen (Brick)
	School (School)	Papier (Paper)	Pen (Pen)
	Schaduw (Shadow)	Wortel (Carrot)	Konijn (Rabbit)
	Schort (Apron)	Vakantie (Holiday)	Zon (Sun)
	Bus (Bus)	Kelder (Cellar)	Zolder (Attic)
	Priester (Priest)	Schip (Ship)	Kapitein (Captain)
Filler	Kinderkamer (Nursery)	Mand (Basket)	Riet (Reed)
	Globe (Sphere)	Klok (Clock)	Tijd (Time)
	Werktuig (Utensil)	Vinger (Finger)	Duim (Thumb)
	Gereedschap (Tool)	Schrijver (Writer)	Auteur (Author)
	Paraplu (Umbrella)	Schaar (Scissors)	Knippen (To cut)
	Golfer (Golfer)	Taxi (Taxi)	Chauffeur (Driver)
	Lipgloss (Lipgloss)	Deur (Door)
	Gebruik (Custom)	Vierkant (Square)
	Laken (Sheets)	Dokter (Doctor)
	Onderdeel (Part)	Kom (Bowl)
	Apparaat (Appliance)	Koeien (Cows)
	Spray (Spray)	Snoer (Cord)
	Formulier (Form)	Tijm (Thyme)
	Verrekijker (Binoculars)	Kauwgom (Chewing gum)
	Salade (Salad)	Koffie (Coffee)
	Wolk (Cloud)	Straat (Street)
	Reclame (Commercial)	Brug (Bridge)
	Badkamer (Bathroom)	IJzer (Iron)
